# Supplementary material for: Human Hepatocytes in Experimental Steatosis: Influence of Donor Sex and Sex Hormones
Source: Biomedicines. 2025 Nov 12;13(11):2770. doi: 10.3390/biomedicines13112770 (PMC12649905; doi:10.3390/biomedicines13112770)
Supplement: Supplementary file 1 [file biomedicines-13-02770-s001.zip]

Archive with 1 entries (1 files):
- biomedicines-3895653-supplementary.pdf
